# Supplementary material for: Botanical Control of Citrus Green Mold and Peach Brown Rot on Fruits Assays Using a Persicaria acuminata Phytochemically Characterized Extract
Source: Plants (Basel). 2021 Feb 24;10(3):425. doi: 10.3390/plants10030425 (PMC7996193; doi:10.3390/plants10030425)
Supplement: Supplementary file 1 [file plants-10-00425-s001.zip]

Archive with 1 entries (1 files):
- plants-1074176-supplementary.pdf
